# Supplementary material for: Cyproterone Acetate Mediates IRE1α Signaling Pathway to Alleviate Pyroptosis of Ovarian Granulosa Cells Induced by Hyperandrogen
Source: Biology (Basel). 2022 Dec 4;11(12):1761. doi: 10.3390/biology11121761 (PMC9775519; doi:10.3390/biology11121761)
Supplement: Supplementary file 1 [file biology-11-01761-s001.zip › File S1/Medical records basic.xls]

## Sheet: Sheet1
	年龄	BMI	不孕年限	总睾酮	AFC	获卵数	成熟卵数	受精数	可利用胚胎数	优胚数	临床妊娠例数	早期流产例数
1	27	23.95	2	0.29	12	8	7	6	6	5	1
1	29	26	2	0.67	14	14	12	9	7	5	1
1	28	20	3	0.3	18	11	9	7	7	6	1	1
1	25	22	2	0.35	13	10	8	6	5	4
1	29	22	5	0.04	11	10	8	6	7	7	1
1	31	22	3	0.19	15	13	12	8	6	4	1
1	36	27	2	0.15	12	7	7	7	7	5	1
1	29	25	1	0.12	14	12	11	7	6	4	1
1	30	22	9	0.17	13	7	7	6	5	4
1	29	32	5	0.41	14	12	10	8	7	4	1
1	36	30	2	0.54	14	10	9	7	7	5	1
1	24	21	3	0.17	12	9	9	8	7	5	1
1	31	27	9	0.11	24	12	11	9	8	6	1
1	27	25	4	0.29	22	9	7	7	6	4	1
1	31	23	3	0.44	15	12	10	8	7	5
1	24	28	3	0.27	19	17	15	13	11	8	1
1	28	31	5	0.18	14	12	10	7	5	4
1	30	26	2	0.41	19	17	15	13	10	6	1
1	38	20	1	0.24	24	25	25	21	20	10	1
1	33	22	3	0.32	24	15	12	11	10	9	1	1
1	33	29	1	0.31	21	9	9	9	8	8
1	23	31	3	0.28	24	15	13	13	12	8	1
1	26	19	1	0.42	24	15	13	11	10	8
1	24	26	8	0.07	22	10	8	8	8	7	1
1	29	20	3	0.27	21	18	17	16	15	13
1	34	18	4	0.18	14	10	8	8	8	8
1	30	21	2	0.26	23	17	13	13	13	12	1
1	39	29	3	0.66	12	13	13	13	11	10	1
1	27	23	2	0.25	24	11	8	8	8	7
1	22	26	6	0.2	24	15	15	14	14	13
2	28	24	3	0.54	24	39	30	25	10	5
2	31	21	3	0.37	18	15	10	8	7	5	1
2	29	24	6	0.31	12	22	17	15	8	4	1
2	28	19	1	0.34	24	12	8	8	8	5
2	25	23	2	0.29	26	12	11	8	8	7	1
2	29	25	4	0.59	19	19	15	13	10	7
2	31	23	3	0.43	23	37	26	24	15	4	1
2	36	24	9	0.55	24	14	9	9	12	5
2	29	28	2	0.45	23	14	10	10	6	5	1	1
2	30	27	4	0.4	24	19	15	12	12	6	1
2	29	25	3	0.41	20	13	9	10	10	7	1
2	36	21	6	0.31	20	16	11	9	8	4	1
2	24	20	4	0.38	24	20	16	10	7	3
2	31	33	7	0.51	25	10	8	8	8	6	1
2	27	27	5	0.41	23	18	15	8	6	4	1
2	31	25	4	0.49	24	12	9	6	4	2
2	24	25	3	0.54	23	11	8	6	5	3
2	28	29	5	0.61	24	19	14	9	7	5	1
2	30	20	3	0.41	24	6	6	3	2	0	1	1
2	38	23	9	0.49	19	12	7	4	3	2	1
2	33	20	4	0.59	18	8	8	7	5	4	1
2	33	27	9	0.34	24	28	20	15	10	4	1
2	23	24	2	0.69	32	17	13	7	4	0	1	1
2	26	26	3	0.17	23	10	9	7	6	4	1
2	24	27	9	0.55	24	14	13	8	5	4
2	29	27	4	0.35	12	16	10	7	5	2
2	34	21	1	0.53	35	12	9	7	7	5
2	30	21	4	0.51	20	15	12	8	7	5
2	39	26	5	0.49	20	13	11	7	5	3
2	27	25	4	0.42	19	17	12	8	6	4
