# Supplementary material for: Cyproterone Acetate Mediates IRE1α Signaling Pathway to Alleviate Pyroptosis of Ovarian Granulosa Cells Induced by Hyperandrogen
Source: Biology (Basel). 2022 Dec 4;11(12):1761. doi: 10.3390/biology11121761 (PMC9775519; doi:10.3390/biology11121761)
Supplement: Supplementary file 1 [file biology-11-01761-s001.zip › File S1/The expression of TT, IL-18 and IL-1a┬ in follicular fluid.xls]

## Sheet: total testosterone
Control group	PCOS group
67.7493	93.6723
71.6979	90.5824
62.8332	80.7305
69.9605	95.5183
61.8065	90.2369

## Sheet: IL-1β
Control group	PCOS group
45.2523	144.953
33.1368	169.41
66.9231	151.717
58.6384	111.825
61.8252	131.004
56.4146	122.082

## Sheet: IL-18
Control group	PCOS group
38.9147	66.6006
49.4643	66.6006
45.4754	90.3032
40.1885	83.5241
37.9818	63.8244
