# Supplementary material for: Cyproterone Acetate Mediates IRE1α Signaling Pathway to Alleviate Pyroptosis of Ovarian Granulosa Cells Induced by Hyperandrogen
Source: Biology (Basel). 2022 Dec 4;11(12):1761. doi: 10.3390/biology11121761 (PMC9775519; doi:10.3390/biology11121761)
Supplement: Supplementary file 1 [file biology-11-01761-s001.zip › File S2/Ovarian count index and serological index.xls]

## Sheet: vaginal smears
day	Control	PCOS	CYA
1	Estrus	Estrus	Diestrus
2	Estrus	Estrus	Diestrus
3	Metestrus	Estrus	Diestrus
4	Diestrus	Estrus	Diestrus
5	proestrus	Estrus	Diestrus
6	Estrus	Estrus	Diestrus
7	Estrus	Estrus	Diestrus
8	Estrus	Estrus	Diestrus
9	Metestrus	Estrus	Diestrus
10	Diestrus	Estrus	Diestrus
11	proestrus	Estrus	Diestrus
12	Estrus	Estrus	Diestrus
13	Estrus	Estrus	Diestrus
14	Estrus	Estrus	Diestrus

## Sheet: TT in serum
Control group	PCOS group	CYA group
5.5	32.11	6.6
6.6	25.61	5.24
5.2	15.16	4.78
7.1	18.79	6.43
5.5	24.15	5.18

## Sheet: Number of preovulatory follicle
Control group	PCOS group	CYA group
11	8	4
13	6	3
14	7	4

## Sheet: Number of cystic follicles
Control group	PCOS group	CYA group
0	6	2
0	7	3
1	5	2

## Sheet: Number of luteal cysts
Control group	PCOS group	CYA group
8	1	6
9	2	5
10	1	6

## Sheet:  IL-18 in serum
Control group	PCOS group	CYA group
15.63	20.88	13.31
19.53	18.44	15.92
17.79	17.66	14.18
21.69	20.53	12.7
14.33	17.05	17.49
13.89	17.4	17.83

## Sheet:  IL-1β in serum
Control group	PCOS group	CYA group
10.61	15.21	13.5
11.46	14.29	10.93
12.51	15.93	11.26
12.71	16.2	10.01
9.16	14.75	14.29
