# Supplementary material for: Cyproterone Acetate Mediates IRE1α Signaling Pathway to Alleviate Pyroptosis of Ovarian Granulosa Cells Induced by Hyperandrogen
Source: Biology (Basel). 2022 Dec 4;11(12):1761. doi: 10.3390/biology11121761 (PMC9775519; doi:10.3390/biology11121761)
Supplement: Supplementary file 1 [file biology-11-01761-s001.zip › File S3/The data related to the effect of ciproterone acetate on the alleviation of ovarian granulosa cell pyroptosis and IRE1a┴ pathway activation in vitro/expression of IL-18 and IL-1a┬ in cell supernatant.xls]

## Sheet: IL-18
Control	DHT	DHT+CYA
44.27	83.82	56.33
38.44	70.79	68.89
57.31	81.22	61.63
59.23	79.06	52.95
45.83	86.02	62.09
54.88	78.19	60.79

## Sheet: IL-1β
Control	DHT	DHT+CYA
65.7	125.21	73.5
55.6	114.29	70.93
58.73	105.93	61.26
63.34	116.2	70.01
61.25	134.75	64.29
49.22	125.41	60.54
58.13	124.55	68.89
51.25	115.01	74.29
