# Supplementary material for: Cyproterone Acetate Mediates IRE1α Signaling Pathway to Alleviate Pyroptosis of Ovarian Granulosa Cells Induced by Hyperandrogen
Source: Biology (Basel). 2022 Dec 4;11(12):1761. doi: 10.3390/biology11121761 (PMC9775519; doi:10.3390/biology11121761)
Supplement: Supplementary file 1 [file biology-11-01761-s001.zip › File S3/the relevant data of the vitro experiment to explore the effect and mechanism of cyproterone acetate on ovarian granulosa cell pyroptosis/expression of IL-18 and IL-1a┬ in cell supernatant.xls]

## Sheet: IL-18
Control	DHT	Si-NC	Si-DHT
32.52	83.82	46.05	49.95
31.22	70.79	58.22	48.65
30.35	81.22	56.48	47.77
44.33	79.06	33.86	62.58
46.93	66.02	34.29	63.45
55.63	78.19	36.03	64.76

## Sheet: IL-1β
Control	DHT	Si-NC	Si-DHT
57.23	82.81	45.23	65.33
62.24	97.34	52.34	72.14
58.22	93.56	49.08	69.89
62.19	86.23	53.13	63.24
61.54	101.23	65.33	75.13
49.29	94.66	64.82	64.22
61.77	92.89	59.33	79.13
51.44	82.52	42.64	62.45
